# Supplementary material for: An Application of an Initial Full Value of Vaccine Assessment Methodology to Measles-Rubella MAPs for Use in Low- and Middle-Income Countries
Source: Vaccines (Basel). 2024 Sep 19;12(9):1075. doi: 10.3390/vaccines12091075 (PMC11435702; doi:10.3390/vaccines12091075)
Supplement: Supplementary file 1 [file vaccines-12-01075-s001.zip]

Archive with 1 entries (1 files):
- vaccines-3183623-supplementary.pdf
